# Supplementary material for: Mapping structure heterogeneities and visualizing moisture degradation of perovskite films with nano-focus WAXS
Source: Nat Commun. 2022 Nov 5;13:6701. doi: 10.1038/s41467-022-34426-y (PMC9637205; doi:10.1038/s41467-022-34426-y)
Supplement: Supplementary file 4 — Supplementary Data 1 [file 41467_2022_34426_MOESM4_ESM.zip]

Archive with 7 entries (6 files):
- SI_cif/(FAPbI3)0.85(MAPbBr3)0.15.cif
- SI_cif/PbBr2.cif
- SI_cif/PbI2.cif
- SI_cif/delta FAPI_4335640.cif
- SI_cif/dihydrate.cif
- SI_cif/monohydrate.cif
- SI_cif/
