# Supplementary material for: Mapping structure heterogeneities and visualizing moisture degradation of perovskite films with nano-focus WAXS
Source: Nat Commun. 2022 Nov 5;13:6701. doi: 10.1038/s41467-022-34426-y (PMC9637205; doi:10.1038/s41467-022-34426-y)
Supplement: Supplementary file 4 — Supplementary Data 1 [file 41467_2022_34426_MOESM4_ESM.zip › SI_cif/(FAPbI3)0.85(MAPbBr3)0.15.cif]

data_e1515
_audit_creation_date              2016-11-18
_audit_creation_method
;
Olex2 1.2
(compiled 2016.11.07 svn.r3352 for OlexSys, GUI svn.r5261)
;
_publ_contact_author_address      ?
_publ_contact_author_email        ?
_publ_contact_author_id_orcid     ?
_publ_contact_author_name         ''
_publ_contact_author_phone        ?
_publ_section_references
;
Dolomanov, O.V., Bourhis, L.J., Gildea, R.J, Howard, J.A.K. & Puschmann, H.
 (2009), J. Appl. Cryst. 42, 339-341.

Sheldrick, G.M. (2015). Acta Cryst. A71, 3-8.

Sheldrick, G.M. (2015). Acta Cryst. C71, 3-8.
;
_chemical_name_common             ?
_chemical_name_systematic         ?
_chemical_formula_moiety
'4(Br0.11 I0.64 Pb0.25), 6(C0.1 N0.25), 0.03(C12), 0.03(N12)'
_chemical_formula_sum             'C H5.15 Br0.45 I2.55 N1.85 Pb'
_chemical_formula_weight          611.00
_chemical_melting_point           ?
loop_
  _atom_type_symbol
  _atom_type_description
  _atom_type_scat_dispersion_real
  _atom_type_scat_dispersion_imag
  _atom_type_scat_source
 'C' 'C' 0.0033 0.0016 'International Tables Vol C Tables 4.2.6.8 and 6.1.1.4'
 'H' 'H' 0.0000 0.0000 'International Tables Vol C Tables 4.2.6.8 and 6.1.1.4'
 'Br' 'Br' -0.2901 2.4595
 'International Tables Vol C Tables 4.2.6.8 and 6.1.1.4'
 'I' 'I' -0.4742 1.8119 'International Tables Vol C Tables 4.2.6.8 and 6.1.1.4'
 'N' 'N' 0.0061 0.0033 'International Tables Vol C Tables 4.2.6.8 and 6.1.1.4'
 'Pb' 'Pb' -3.3944 10.1111
 'International Tables Vol C Tables 4.2.6.8 and 6.1.1.4'

_shelx_space_group_comment
;
The symmetry employed for this shelxl refinement is uniquely defined
by the following loop, which should always be used as a source of
symmetry information in preference to the above space-group names.
They are only intended as comments.
;
_space_group_crystal_system       'cubic'
_space_group_IT_number            221
_space_group_name_H-M_alt         'P m -3 m'
_space_group_name_Hall            '-P 4 2 3'
loop_
  _space_group_symop_operation_xyz
 'x, y, z'
 '-x, -y, z'
 '-x, y, -z'
 'x, -y, -z'
 'z, x, y'
 'z, -x, -y'
 '-z, -x, y'
 '-z, x, -y'
 'y, z, x'
 '-y, z, -x'
 'y, -z, -x'
 '-y, -z, x'
 'y, x, -z'
 '-y, -x, -z'
 'y, -x, z'
 '-y, x, z'
 'x, z, -y'
 '-x, z, y'
 '-x, -z, -y'
 'x, -z, y'
 'z, y, -x'
 'z, -y, x'
 '-z, y, x'
 '-z, -y, -x'
 '-x, -y, -z'
 'x, y, -z'
 'x, -y, z'
 '-x, y, z'
 '-z, -x, -y'
 '-z, x, y'
 'z, x, -y'
 'z, -x, y'
 '-y, -z, -x'
 'y, -z, x'
 '-y, z, x'
 'y, z, -x'
 '-y, -x, z'
 'y, x, z'
 '-y, x, -z'
 'y, -x, -z'
 '-x, -z, y'
 'x, -z, -y'
 'x, z, y'
 '-x, z, -y'
 '-z, -y, x'
 '-z, y, -x'
 'z, -y, -x'
 'z, y, x'

_cell_length_a                    6.2242(6)
_cell_length_b                    6.2242(6)
_cell_length_c                    6.2242(6)
_cell_angle_alpha                 90
_cell_angle_beta                  90
_cell_angle_gamma                 90
_cell_volume                      241.13(7)
_cell_formula_units_Z             1
_cell_measurement_reflns_used     540
_cell_measurement_temperature     170(6)
_cell_measurement_theta_max       28.1580
_cell_measurement_theta_min       4.6240
_shelx_estimated_absorpt_T_max    ?
_shelx_estimated_absorpt_T_min    ?
_exptl_absorpt_coefficient_mu     27.439
_exptl_absorpt_correction_T_max   ?
_exptl_absorpt_correction_T_min   ?
_exptl_absorpt_correction_type    none
_exptl_absorpt_process_details    ?
_exptl_absorpt_special_details    ?
_exptl_crystal_colour             ''
_exptl_crystal_density_diffrn     4.208
_exptl_crystal_density_meas       ?
_exptl_crystal_density_method     ?
_exptl_crystal_description        ''
_exptl_crystal_F_000              258
_exptl_crystal_size_max           ?
_exptl_crystal_size_mid           ?
_exptl_crystal_size_min           ?
_exptl_transmission_factor_max    ?
_exptl_transmission_factor_min    ?
_diffrn_reflns_av_R_equivalents   0.0879
_diffrn_reflns_av_unetI/netI      0.0348
_diffrn_reflns_Laue_measured_fraction_full 1.000
_diffrn_reflns_Laue_measured_fraction_max 0.989
_diffrn_reflns_limit_h_max        8
_diffrn_reflns_limit_h_min        -4
_diffrn_reflns_limit_k_max        7
_diffrn_reflns_limit_k_min        -7
_diffrn_reflns_limit_l_max        7
_diffrn_reflns_limit_l_min        -7
_diffrn_reflns_number             877
_diffrn_reflns_point_group_measured_fraction_full 1.000
_diffrn_reflns_point_group_measured_fraction_max 0.989
_diffrn_reflns_theta_full         25.242
_diffrn_reflns_theta_max          28.311
_diffrn_reflns_theta_min          3.273
_diffrn_ambient_temperature       170(6)
_diffrn_detector_area_resol_mean  16.1903
_diffrn_measured_fraction_theta_full 1.000
_diffrn_measured_fraction_theta_max 0.989
_diffrn_measurement_details
;
#__ type_ start__ end____ width___ exp.time_
  1 omega  -40.00   23.00   1.0000    4.7600
omega____ theta____ kappa____ phi______ frames
    -      -20.6309   77.0000  -90.0000 63

#__ type_ start__ end____ width___ exp.time_
  2 omega  -54.00   52.00   1.0000    4.7600
omega____ theta____ kappa____ phi______ frames
    -      -20.6309   77.0000   30.0000 106

#__ type_ start__ end____ width___ exp.time_
  3 omega    6.00   39.00   1.0000    4.7600
omega____ theta____ kappa____ phi______ frames
    -       22.0372   77.0000  120.0000 33
;
_diffrn_measurement_device_type   'Xcalibur, Sapphire3, Gemini ultra'
_diffrn_measurement_method        '\w scans'
_diffrn_orient_matrix_UB_11       0.1033988000
_diffrn_orient_matrix_UB_12       -0.0281264000
_diffrn_orient_matrix_UB_13       -0.0383103000
_diffrn_orient_matrix_UB_21       -0.0040581000
_diffrn_orient_matrix_UB_22       0.0868967000
_diffrn_orient_matrix_UB_23       -0.0738563000
_diffrn_orient_matrix_UB_31       0.0473222000
_diffrn_orient_matrix_UB_32       0.0683649000
_diffrn_orient_matrix_UB_33       0.0779382000
_diffrn_radiation_monochromator   graphite
_diffrn_radiation_type            MoK\a
_diffrn_radiation_wavelength      0.71073
_diffrn_source                    'Enhance (Mo) X-ray Source'
_reflns_Friedel_coverage          0.000
_reflns_Friedel_fraction_full     .
_reflns_Friedel_fraction_max      .
_reflns_number_gt                 89
_reflns_number_total              89
_reflns_odcompleteness_completeness 100.00
_reflns_odcompleteness_iscentric  1
_reflns_odcompleteness_theta      26.32
_reflns_special_details
;
 Reflections were merged by SHELXL according to the crystal
 class for the calculation of statistics and refinement.
 
 _reflns_Friedel_fraction is defined as the number of unique
 Friedel pairs measured divided by the number that would be
 possible theoretically, ignoring centric projections and
 systematic absences.
;
_reflns_threshold_expression      'I > 2\s(I)'
_computing_cell_refinement
;
CrysAlisPro, Agilent Technologies,
Version 1.171.36.24 (release 03-12-2012 CrysAlis171 .NET)
(compiled Dec  3 2012,18:21:49)
;
_computing_data_collection
;
CrysAlisPro, Agilent Technologies,
Version 1.171.36.24 (release 03-12-2012 CrysAlis171 .NET)
(compiled Dec  3 2012,18:21:49)
;
_computing_data_reduction
;
CrysAlisPro, Agilent Technologies,
Version 1.171.36.24 (release 03-12-2012 CrysAlis171 .NET)
(compiled Dec  3 2012,18:21:49)
;
_computing_molecular_graphics     'Olex2 (Dolomanov et al., 2009)'
_computing_publication_material   'Olex2 (Dolomanov et al., 2009)'
_computing_structure_refinement   'ShelXL (Sheldrick, 2015)'
_computing_structure_solution     'ShelXT (Sheldrick, 2015)'
_refine_diff_density_max          2.145
_refine_diff_density_min          -3.325
_refine_diff_density_rms          0.414
_refine_ls_extinction_coef        .
_refine_ls_extinction_method      none
_refine_ls_goodness_of_fit_ref    1.261
_refine_ls_hydrogen_treatment     undef
_refine_ls_matrix_type            full
_refine_ls_number_parameters      9
_refine_ls_number_reflns          89
_refine_ls_number_restraints      1
_refine_ls_R_factor_all           0.0480
_refine_ls_R_factor_gt            0.0480
_refine_ls_restrained_S_all       1.253
_refine_ls_shift/su_max           0.000
_refine_ls_shift/su_mean          0.000
_refine_ls_structure_factor_coef  Fsqd
_refine_ls_weighting_details
'w=1/[\s^2^(Fo^2^)+(0.0760P)^2^+1.2030P] where P=(Fo^2^+2Fc^2^)/3'
_refine_ls_weighting_scheme       calc
_refine_ls_wR_factor_gt           0.1215
_refine_ls_wR_factor_ref          0.1215
_refine_special_details           ?
_olex2_refinement_description
;
1. Shared sites
{Br02, I02}
{C2, N2}
2. Restrained distances
 C1_$1-N4_$2
 1.3 with sigma of 0.02
3. Uiso/Uaniso restraints and constraints
Uanis(Br02) = Uanis(I02)
Uiso(C2) = Uiso(N2)
4. Others
 Fixed Sof: Br02(0.00938) I02(0.05313) C1(0.01302) N4(0.03125) C2(0.00781)
 N2(0.00781)
;
_atom_sites_solution_hydrogens    .
_atom_sites_solution_primary      direct
_atom_sites_solution_secondary    ?
loop_
  _atom_site_label
  _atom_site_type_symbol
  _atom_site_fract_x
  _atom_site_fract_y
  _atom_site_fract_z
  _atom_site_U_iso_or_equiv
  _atom_site_adp_type
  _atom_site_occupancy
  _atom_site_site_symmetry_order
  _atom_site_calc_flag
  _atom_site_refinement_flags_posn
  _atom_site_refinement_flags_adp
  _atom_site_refinement_flags_occupancy
  _atom_site_disorder_assembly
  _atom_site_disorder_group
 Pb01 Pb 0.5000 0.5000 0.5000 0.0186(3) Uani 1 48 d S T P . .
 Br02 Br 0.5000 0.5000 0.0000 0.1114(16) Uani 0.1501 16 d S T P A 1
 I02 I 0.5000 0.5000 0.0000 0.1114(16) Uani 0.8501 16 d S T P A 2
 C1 C 0.0000 0.0000 0.0000 0.08(4) Uiso 0.625 48 d DS T P B 2
 N4 N 0.8795(16) 0.8795(16) -0.1205(16) 0.3(2) Uiso 0.1875 6 d DS T P C 2
 C2 C 0.0000 0.0000 0.165(14) 0.005(17) Uiso 0.0625 8 d S T P . 1
 N2 N 0.0000 0.0000 0.165(14) 0.005(17) Uiso 0.0625 8 d S T P . 1

loop_
  _atom_site_aniso_label
  _atom_site_aniso_U_11
  _atom_site_aniso_U_22
  _atom_site_aniso_U_33
  _atom_site_aniso_U_23
  _atom_site_aniso_U_13
  _atom_site_aniso_U_12
 Pb01 0.0186(3) 0.0186(3) 0.0186(3) 0.000 0.000 0.000
 Br02 0.160(2) 0.160(2) 0.0141(10) 0.000 0.000 0.000
 I02 0.160(2) 0.160(2) 0.0141(10) 0.000 0.000 0.000

_geom_special_details
;
 All esds (except the esd in the dihedral angle between two l.s. planes)
 are estimated using the full covariance matrix.  The cell esds are taken
 into account individually in the estimation of esds in distances, angles
 and torsion angles; correlations between esds in cell parameters are only
 used when they are defined by crystal symmetry.  An approximate (isotropic)
 treatment of cell esds is used for estimating esds involving l.s. planes.
;
loop_
  _geom_bond_atom_site_label_1
  _geom_bond_atom_site_label_2
  _geom_bond_distance
  _geom_bond_site_symmetry_2
  _geom_bond_publ_flag
 Pb01 Br02 3.1121(3) . ?
 Pb01 Br02 3.1121(3) 9_565 ?
 Pb01 Br02 3.1121(3) 9 ?
 Pb01 Br02 3.1121(3) 1_556 ?
 Pb01 Br02 3.1121(3) 5 ?
 Pb01 Br02 3.1121(3) 5_655 ?
 Pb01 I02 3.1121(3) 9_565 ?
 Pb01 I02 3.1121(3) 9 ?
 Pb01 I02 3.1121(3) 5 ?
 Pb01 I02 3.1121(3) . ?
 Pb01 I02 3.1121(3) 1_556 ?
 Pb01 I02 3.1121(3) 5_655 ?
 Br02 Pb01 3.1121(3) 1_554 ?
 I02 Pb01 3.1121(3) 1_554 ?
 C1 N4 1.299(17) 4_465 ?
 C1 N4 1.299(17) 3_645 ?
 C1 N4 1.299(17) 26_445 ?
 C1 N4 1.299(17) 25_665 ?
 C1 N4 1.299(17) 27_465 ?
 C1 N4 1.299(17) 1_445 ?
 C1 N4 1.299(17) 2_665 ?
 C1 N4 1.299(17) 28_645 ?
 N4 C1 1.299(17) 1_665 ?
 N4 N4 1.50(2) 26 ?
 N4 N4 1.50(2) 27_575 ?
 N4 N4 1.50(2) 16_755 ?
 C2 C2 1.45(12) 29 ?
 C2 C2 1.45(12) 5 ?
 C2 C2 1.45(12) 9 ?
 C2 C2 1.45(12) 33 ?
 C2 N2 1.45(12) 33 ?
 C2 N2 1.45(12) 9 ?
 C2 N2 1.45(12) 5 ?
 C2 N2 1.45(12) 29 ?

loop_
  _geom_angle_atom_site_label_1
  _geom_angle_atom_site_label_2
  _geom_angle_atom_site_label_3
  _geom_angle
  _geom_angle_site_symmetry_1
  _geom_angle_site_symmetry_3
  _geom_angle_publ_flag
 Br02 Pb01 Br02 180.0 . 1_556 ?
 Br02 Pb01 Br02 90.0 5 9 ?
 Br02 Pb01 Br02 90.0 5 9_565 ?
 Br02 Pb01 Br02 90.0 . 5 ?
 Br02 Pb01 Br02 90.0 . 9_565 ?
 Br02 Pb01 Br02 90.0 1_556 5 ?
 Br02 Pb01 Br02 90.0 1_556 9 ?
 Br02 Pb01 Br02 90.0 . 5_655 ?
 Br02 Pb01 Br02 90.0 5_655 9 ?
 Br02 Pb01 Br02 90.0 1_556 5_655 ?
 Br02 Pb01 Br02 90.0 1_556 9_565 ?
 Br02 Pb01 Br02 180.0 5 5_655 ?
 Br02 Pb01 Br02 180.0 9 9_565 ?
 Br02 Pb01 Br02 90.0 . 9 ?
 Br02 Pb01 Br02 90.0 5_655 9_565 ?
 I02 Pb01 I02 90.0 9_565 . ?
 I02 Pb01 I02 90.0 1_556 5_655 ?
 I02 Pb01 I02 90.0 1_556 9 ?
 I02 Pb01 I02 90.0 9_565 1_556 ?
 I02 Pb01 I02 180.0 9_565 9 ?
 I02 Pb01 I02 180.0 . 1_556 ?
 I02 Pb01 I02 90.0 . 5_655 ?
 I02 Pb01 I02 90.0 9_565 5 ?
 I02 Pb01 I02 180.0 5 5_655 ?
 I02 Pb01 I02 90.0 . 5 ?
 I02 Pb01 I02 90.0 . 9 ?
 I02 Pb01 I02 90.0 1_556 5 ?
 I02 Pb01 I02 90.0 5 9 ?
 I02 Pb01 I02 90.0 9_565 5_655 ?
 I02 Pb01 I02 90.0 5_655 9 ?
 Pb01 Br02 Pb01 180.0 1_554 . ?
 Pb01 I02 Pb01 180.0 1_554 . ?
 N4 C1 N4 109.5 25_665 27_465 ?
 N4 C1 N4 180(2) 28_645 4_465 ?
 N4 C1 N4 109.471(1) 26_445 27_465 ?
 N4 C1 N4 180.0(14) 25_665 1_445 ?
 N4 C1 N4 70.5 27_465 4_465 ?
 N4 C1 N4 109.471(1) 25_665 28_645 ?
 N4 C1 N4 109.5 28_645 27_465 ?
 N4 C1 N4 70.529(1) 1_445 28_645 ?
 N4 C1 N4 70.529(1) 25_665 4_465 ?
 N4 C1 N4 70.529(1) 25_665 2_665 ?
 N4 C1 N4 70.5 26_445 4_465 ?
 N4 C1 N4 109.471(1) 1_445 2_665 ?
 N4 C1 N4 109.471(1) 2_665 3_645 ?
 N4 C1 N4 70.529(1) 28_645 2_665 ?
 N4 C1 N4 70.5 1_445 27_465 ?
 N4 C1 N4 109.471(1) 25_665 26_445 ?
 N4 C1 N4 70.529(1) 2_665 27_465 ?
 N4 C1 N4 70.529(1) 1_445 26_445 ?
 N4 C1 N4 180(2) 3_645 27_465 ?
 N4 C1 N4 109.471(1) 28_645 26_445 ?
 N4 C1 N4 109.471(1) 1_445 4_465 ?
 N4 C1 N4 180(2) 2_665 26_445 ?
 N4 C1 N4 109.5 2_665 4_465 ?
 N4 C1 N4 70.5 25_665 3_645 ?
 N4 C1 N4 109.5 3_645 4_465 ?
 N4 C1 N4 109.5 1_445 3_645 ?
 N4 C1 N4 70.5 28_645 3_645 ?
 N4 C1 N4 70.529(1) 26_445 3_645 ?
 C1 N4 N4 54.7 1_665 27_575 ?
 C1 N4 N4 54.7 1_665 16_755 ?
 C1 N4 N4 54.735(1) 1_665 26 ?
 N4 N4 N4 90.000(2) 27_575 16_755 ?
 N4 N4 N4 90.0 27_575 26 ?
 N4 N4 N4 90.000(2) 26 16_755 ?
 C2 C2 C2 60.001(3) 29 33 ?
 C2 C2 C2 60.001(3) 5 9 ?
 C2 C2 C2 90.001(3) 33 9 ?
 C2 C2 C2 90.001(3) 29 5 ?
 C2 C2 C2 60.0 29 9 ?
 C2 C2 C2 60.0 33 5 ?
 C2 C2 N2 60.001(3) 5 9 ?
 C2 C2 N2 90.001(3) 33 9 ?
 C2 C2 N2 60.0 29 9 ?
 C2 C2 N2 90.001(3) 29 5 ?
 C2 C2 N2 0(5) 5 5 ?
 C2 C2 N2 60.0 33 5 ?
 C2 C2 N2 0(5) 9 9 ?
 N2 C2 C2 60.0 29 33 ?
 N2 C2 C2 90.0 29 5 ?
 N2 C2 C2 60.0 5 9 ?
 N2 C2 C2 90.0 33 9 ?
 N2 C2 C2 0.0 33 33 ?
 N2 C2 C2 60.0 29 9 ?
 N2 C2 C2 0.0 29 29 ?
 N2 C2 C2 60.0 33 5 ?
 N2 C2 C2 60.0 33 29 ?
 N2 C2 N2 60.0 29 9 ?
 N2 C2 N2 90.001(3) 33 9 ?
 N2 C2 N2 90.001(3) 29 5 ?
 N2 C2 N2 60.001(3) 33 29 ?
 N2 C2 N2 60.001(3) 5 9 ?
 N2 C2 N2 60.0 33 5 ?

_shelx_SHELXL_version_number      '2014/7'
_olex2_submission_special_instructions 'No special instructions were received'
