# Supplementary material for: Mapping structure heterogeneities and visualizing moisture degradation of perovskite films with nano-focus WAXS
Source: Nat Commun. 2022 Nov 5;13:6701. doi: 10.1038/s41467-022-34426-y (PMC9637205; doi:10.1038/s41467-022-34426-y)
Supplement: Supplementary file 4 — Supplementary Data 1 [file 41467_2022_34426_MOESM4_ESM.zip › SI_cif/PbI2.cif]

#------------------------------------------------------------------------------
#$Date: 2016-02-16 14:49:47 +0200 (Tue, 16 Feb 2016) $
#$Revision: 176465 $
#$URL: file:///home/coder/svn-repositories/cod/cif/9/00/91/9009140.cif $
#------------------------------------------------------------------------------
#
# This file is available in the Crystallography Open Database (COD),
# http://www.crystallography.net/. The original data for this entry
# were provided the American Mineralogist Crystal Structure Database,
# http://rruff.geo.arizona.edu/AMS/amcsd.php
#
# The file may be used within the scientific community so long as
# proper attribution is given to the journal article from which the
# data were obtained.
#
data_9009140
loop_
_publ_author_name
'Wyckoff, R. W. G.'
_publ_section_title
;
 Second edition. Interscience Publishers, New York, New York
;
_journal_name_full               'Crystal Structures'
_journal_page_first              239
_journal_page_last               444
_journal_volume                  1
_journal_year                    1963
_chemical_formula_structural     PbI2
_chemical_formula_sum            'I2 Pb'
_space_group_IT_number           186
_symmetry_space_group_name_Hall  'P 6c -2c'
_symmetry_space_group_name_H-M   'P 63 m c'
_cell_angle_alpha                90
_cell_angle_beta                 90
_cell_angle_gamma                120
_cell_length_a                   4.557
_cell_length_b                   4.557
_cell_length_c                   13.958
_cell_volume                     251.022
_exptl_crystal_density_diffrn    6.099
_cod_original_formula_sum        'Pb I2'
_cod_database_code               9009140
loop_
_symmetry_equiv_pos_as_xyz
x,y,z
-x,-x+y,1/2+z
x-y,x,1/2+z
-y,-x,z
-y,x-y,z
x-y,-y,1/2+z
-x,-y,1/2+z
x,x-y,z
-x+y,-x,z
y,x,1/2+z
y,-x+y,1/2+z
-x+y,y,z
loop_
_atom_site_label
_atom_site_fract_x
_atom_site_fract_y
_atom_site_fract_z
Pb 0.33333 0.66667 0.00000
I1 0.33333 0.66667 0.36700
I2 0.00000 0.00000 0.63300
