# Supplementary material for: Mapping structure heterogeneities and visualizing moisture degradation of perovskite films with nano-focus WAXS
Source: Nat Commun. 2022 Nov 5;13:6701. doi: 10.1038/s41467-022-34426-y (PMC9637205; doi:10.1038/s41467-022-34426-y)
Supplement: Supplementary file 4 — Supplementary Data 1 [file 41467_2022_34426_MOESM4_ESM.zip › SI_cif/dihydrate.cif]

####################################################################### 
# 
# This file contains crystal structure data downloaded from the 
# Cambridge Structural Database (CSD) hosted by the Cambridge 
# Crystallographic Data Centre (CCDC).
# 
# Full information about CCDC data access policies and citation 
# guidelines are available at http://www.ccdc.cam.ac.uk/access/V1 
# 
# Audit and citation data items may have been added by the CCDC. 
# Please retain this information to preserve the provenance of 
# this file and to allow appropriate attribution of the data. 
# 
#######################################################################

data_MA4PbI62H2O
_audit_block_doi                 10.5517/cc11z27b
_database_code_depnum_ccdc_archive 'CCDC 982211'
loop_
_citation_id
_citation_doi
_citation_year
1 10.1246/cl.140074 2014
_audit_update_record             
;
2014-01-18 deposited with the CCDC.	2022-08-15 downloaded from the CCDC.
;

_audit_creation_method           SHELXL-97
_chemical_name_systematic        
; 
 ? 
;
_chemical_name_common            ?
_chemical_melting_point          ?
_chemical_formula_moiety         'I6 Pb, 4(C H6 N), 2(H2 O) '
_chemical_formula_sum            'C4 H28 I6 N4 O2 Pb'
_chemical_formula_weight         1132.89

loop_
_atom_type_symbol
_atom_type_description
_atom_type_scat_dispersion_real
_atom_type_scat_dispersion_imag
_atom_type_scat_source
C C 0.0033 0.0016 'International Tables Vol C Tables 4.2.6.8 and 6.1.1.4'
H H 0.0000 0.0000 'International Tables Vol C Tables 4.2.6.8 and 6.1.1.4'
N N 0.0061 0.0033 'International Tables Vol C Tables 4.2.6.8 and 6.1.1.4'
O O 0.0106 0.0060 'International Tables Vol C Tables 4.2.6.8 and 6.1.1.4'
I I -0.4742 1.8119 'International Tables Vol C Tables 4.2.6.8 and 6.1.1.4'
Pb Pb -3.3944 10.1111 'International Tables Vol C Tables 4.2.6.8 and 6.1.1.4'

_space_group_crystal_system      monoclinic
_space_group_IT_number           14
_space_group_name_H-M_alt        P21/n
_space_group_name_Hall           '-P 2yn '

loop_
_symmetry_equiv_pos_as_xyz
'x, y, z'
'-x+1/2, y+1/2, -z+1/2'
'-x, -y, -z'
'x-1/2, -y-1/2, z-1/2'

_cell_length_a                   10.3937(3)
_cell_length_b                   11.3055(2)
_cell_length_c                   10.5519(2)
_cell_angle_alpha                90.00
_cell_angle_beta                 91.2981(13)
_cell_angle_gamma                90.00
_cell_volume                     1239.59(5)
_cell_formula_units_Z            2
_cell_measurement_temperature    103(2)
_cell_measurement_reflns_used    ?
_cell_measurement_theta_min      2.64
_cell_measurement_theta_max      25.99

_exptl_crystal_description       prism
_exptl_crystal_colour            colorless
_exptl_crystal_size_max          0.10
_exptl_crystal_size_mid          0.02
_exptl_crystal_size_min          0.01
_exptl_crystal_density_meas      ?
_exptl_crystal_density_diffrn    3.035
_exptl_crystal_density_method    'not measured'
_exptl_crystal_F_000             992
_exptl_absorpt_coefficient_mu    14.277
_exptl_absorpt_correction_type   multi-scan
_exptl_absorpt_correction_T_min  0.3294
_exptl_absorpt_correction_T_max  0.8704
_exptl_absorpt_process_details   
;
 MULABS - Empirical Correction for Absorption Anisotropy.
 Blessing, R. H., Acta Cryst., A51, 33-38 (1995).
;


_exptl_special_details           
; 
 ? 
;

_diffrn_ambient_temperature      103(2)
_diffrn_radiation_wavelength     0.71075
_diffrn_radiation_type           MoK\a
_diffrn_radiation_source         'fine-focus sealed tube'
_diffrn_radiation_monochromator  graphite
_diffrn_measurement_device_type  'Rigaku Saturn'
_diffrn_measurement_method       \w
_diffrn_detector_area_resol_mean 28.5714
_diffrn_reflns_number            11066
_diffrn_reflns_av_R_equivalents  0.0337
_diffrn_reflns_av_sigmaI/netI    0.0247
_diffrn_reflns_limit_h_min       -12
_diffrn_reflns_limit_h_max       12
_diffrn_reflns_limit_k_min       -13
_diffrn_reflns_limit_k_max       13
_diffrn_reflns_limit_l_min       -13
_diffrn_reflns_limit_l_max       13
_diffrn_reflns_theta_min         2.64
_diffrn_reflns_theta_max         25.99
_reflns_number_total             2420
_reflns_number_gt                2234
_reflns_threshold_expression     >2sigma(I)

_computing_data_collection       CrystalClear
_computing_cell_refinement       HKL2000
_computing_data_reduction        HKL2000
_computing_structure_solution    SIR2004
_computing_structure_refinement  'SHELXL-97 (Sheldrick, 1997)'
_computing_molecular_graphics    'Yadokari-XG 2011 (Wakita Nemoto et al., 2011)'
_computing_publication_material  
;Yadokari-XG 2011 (Wakita,Nemoto et al., 2011)
;

_refine_special_details          
; 
 Refinement of F^2^ against ALL reflections.  The weighted R-factor wR and 
 goodness of fit S are based on F^2^, conventional R-factors R are based 
 on F, with F set to zero for negative F^2^. The threshold expression of 
 F^2^ > 2sigma(F^2^) is used only for calculating R-factors(gt) etc. and is 
 not relevant to the choice of reflections for refinement.  R-factors based 
 on F^2^ are statistically about twice as large as those based on F, and R- 
 factors based on ALL data will be even larger. 
;

_refine_ls_structure_factor_coef Fsqd
_refine_ls_matrix_type           full
_refine_ls_weighting_scheme      calc
_refine_ls_weighting_details     
'calc w=1/[\s^2^(Fo^2^)+(0.0095P)^2^+2.2365P] where P=(Fo^2^+2Fc^2^)/3'
_atom_sites_solution_primary     direct
_atom_sites_solution_secondary   difmap
_atom_sites_solution_hydrogens   geom
_refine_ls_hydrogen_treatment    mixed
_refine_ls_extinction_method     none
_refine_ls_extinction_coef       ?
_refine_ls_number_reflns         2420
_refine_ls_number_parameters     113
_refine_ls_number_restraints     0
_refine_ls_R_factor_all          0.0202
_refine_ls_R_factor_gt           0.0168
_refine_ls_wR_factor_ref         0.0361
_refine_ls_wR_factor_gt          0.0348
_refine_ls_goodness_of_fit_ref   1.022
_refine_ls_restrained_S_all      1.022
_refine_ls_shift/su_max          0.001
_refine_ls_shift/su_mean         0.000

loop_
_atom_site_label
_atom_site_type_symbol
_atom_site_fract_x
_atom_site_fract_y
_atom_site_fract_z
_atom_site_U_iso_or_equiv
_atom_site_adp_type
_atom_site_occupancy
_atom_site_symmetry_multiplicity
_atom_site_calc_flag
_atom_site_refinement_flags
_atom_site_disorder_assembly
_atom_site_disorder_group
Pb1 Pb 0.5000 0.0000 0.0000 0.01680(6) Uani 1 2 d S . .
I1 I 0.44491(2) 0.09313(2) 0.28236(2) 0.02001(7) Uani 1 1 d . . .
I2 I 0.54911(2) -0.26859(2) 0.09553(2) 0.02062(7) Uani 1 1 d . . .
I3 I 0.79866(2) 0.06392(2) 0.03707(2) 0.02157(7) Uani 1 1 d . . .
N1 N 0.8225(4) -0.1720(4) 0.3053(4) 0.0240(8) Uani 1 1 d . . .
H1 H 0.899(6) -0.141(5) 0.285(5) 0.051(16) Uiso 1 1 d . . .
H2 H 0.784(5) -0.178(5) 0.247(5) 0.035(16) Uiso 1 1 d . . .
H3 H 0.847(6) -0.249(5) 0.346(5) 0.060(18) Uiso 1 1 d . . .
C1 C 0.7526(4) -0.0916(4) 0.3905(4) 0.0263(10) Uani 1 1 d . . .
H4 H 0.8021 -0.0820 0.4700 0.039 Uiso 1 1 calc R . .
H5 H 0.6681 -0.1252 0.4085 0.039 Uiso 1 1 calc R . .
H6 H 0.7415 -0.0144 0.3495 0.039 Uiso 1 1 calc R . .
N2 N 0.7159(4) 0.1877(5) -0.3132(4) 0.0319(9) Uani 1 1 d . . .
H7 H 0.744(6) 0.237(5) -0.280(5) 0.041(19) Uiso 1 1 d . . .
H8 H 0.796(9) 0.148(7) -0.336(8) 0.12(3) Uiso 1 1 d . . .
H9 H 0.662(12) 0.132(10) -0.247(11) 0.21(5) Uiso 1 1 d . . .
C2 C 0.6284(4) 0.2266(5) -0.4166(4) 0.0339(11) Uani 1 1 d . . .
H10 H 0.5540 0.2670 -0.3809 0.051 Uiso 1 1 calc R . .
H11 H 0.5989 0.1577 -0.4655 0.051 Uiso 1 1 calc R . .
H12 H 0.6739 0.2811 -0.4722 0.051 Uiso 1 1 calc R . .
O1 O 0.5584(3) -0.4544(3) -0.2301(3) 0.0284(7) Uani 1 1 d . . .
H13 H 0.538(6) -0.519(5) -0.207(6) 0.050(19) Uiso 1 1 d . . .
H14 H 0.573(5) -0.460(5) -0.303(6) 0.043(16) Uiso 1 1 d . . .

loop_
_atom_site_aniso_label
_atom_site_aniso_U_11
_atom_site_aniso_U_22
_atom_site_aniso_U_33
_atom_site_aniso_U_23
_atom_site_aniso_U_13
_atom_site_aniso_U_12
Pb1 0.01725(11) 0.01677(12) 0.01643(10) 0.00018(8) 0.00130(7) 0.00013(8)
I1 0.02361(14) 0.01943(15) 0.01711(12) -0.00049(10) 0.00304(10) -0.00041(10)
I2 0.02314(14) 0.01705(15) 0.02170(13) 0.00307(10) 0.00121(10) 0.00033(10)
I3 0.01543(13) 0.02643(16) 0.02292(14) -0.00170(11) 0.00191(10) 0.00009(10)
N1 0.020(2) 0.027(2) 0.025(2) -0.0012(17) -0.0004(16) 0.0025(16)
C1 0.021(2) 0.026(2) 0.032(2) -0.0025(19) 0.0052(18) 0.0051(18)
N2 0.021(2) 0.034(3) 0.040(2) 0.003(2) -0.0042(17) -0.0069(19)
C2 0.024(2) 0.048(3) 0.029(2) 0.010(2) 0.0034(18) -0.002(2)
O1 0.0355(19) 0.0246(19) 0.0255(18) 0.0029(15) 0.0093(14) -0.0048(15)

_geom_special_details            
; 
 All esds (except the esd in the dihedral angle between two l.s. planes) 
 are estimated using the full covariance matrix.  The cell esds are taken 
 into account individually in the estimation of esds in distances, angles 
 and torsion angles; correlations between esds in cell parameters are only 
 used when they are defined by crystal symmetry.  An approximate (isotropic) 
 treatment of cell esds is used for estimating esds involving l.s. planes. 
;

loop_
_geom_bond_atom_site_label_1
_geom_bond_atom_site_label_2
_geom_bond_distance
_geom_bond_site_symmetry_2
_geom_bond_publ_flag
Pb1 I3 3.2025(3) . ?
Pb1 I3 3.2025(3) 3_655 ?
Pb1 I1 3.2235(2) . ?
Pb1 I1 3.2235(2) 3_655 ?
Pb1 I2 3.2364(3) . ?
Pb1 I2 3.2364(3) 3_655 ?
N1 C1 1.481(5) . ?
N1 H1 0.90(6) . ?
N1 H2 0.73(5) . ?
N1 H3 1.00(6) . ?
C1 H4 0.9800 . ?
C1 H5 0.9800 . ?
C1 H6 0.9800 . ?
N2 C2 1.473(6) . ?
N2 H7 0.72(6) . ?
N2 H8 0.98(9) . ?
N2 H9 1.10(12) . ?
C2 H10 0.9800 . ?
C2 H11 0.9800 . ?
C2 H12 0.9800 . ?
O1 H13 0.80(6) . ?
O1 H14 0.79(6) . ?

loop_
_geom_angle_atom_site_label_1
_geom_angle_atom_site_label_2
_geom_angle_atom_site_label_3
_geom_angle
_geom_angle_site_symmetry_1
_geom_angle_site_symmetry_3
_geom_angle_publ_flag
I3 Pb1 I3 180.0 . 3_655 ?
I3 Pb1 I1 90.310(7) . . ?
I3 Pb1 I1 89.691(7) 3_655 . ?
I3 Pb1 I1 89.690(7) . 3_655 ?
I3 Pb1 I1 90.309(7) 3_655 3_655 ?
I1 Pb1 I1 180.0 . 3_655 ?
I3 Pb1 I2 91.608(7) . . ?
I3 Pb1 I2 88.392(7) 3_655 . ?
I1 Pb1 I2 92.788(7) . . ?
I1 Pb1 I2 87.212(7) 3_655 . ?
I3 Pb1 I2 88.392(7) . 3_655 ?
I3 Pb1 I2 91.608(7) 3_655 3_655 ?
I1 Pb1 I2 87.212(7) . 3_655 ?
I1 Pb1 I2 92.788(7) 3_655 3_655 ?
I2 Pb1 I2 180.0 . 3_655 ?
C1 N1 H1 110(4) . . ?
C1 N1 H2 108(4) . . ?
H1 N1 H2 108(5) . . ?
C1 N1 H3 113(3) . . ?
H1 N1 H3 103(5) . . ?
H2 N1 H3 114(5) . . ?
N1 C1 H4 109.5 . . ?
N1 C1 H5 109.5 . . ?
H4 C1 H5 109.5 . . ?
N1 C1 H6 109.5 . . ?
H4 C1 H6 109.5 . . ?
H5 C1 H6 109.5 . . ?
C2 N2 H7 112(5) . . ?
C2 N2 H8 118(5) . . ?
H7 N2 H8 98(6) . . ?
C2 N2 H9 109(6) . . ?
H7 N2 H9 110(7) . . ?
H8 N2 H9 110(7) . . ?
N2 C2 H10 109.5 . . ?
N2 C2 H11 109.5 . . ?
H10 C2 H11 109.5 . . ?
N2 C2 H12 109.5 . . ?
H10 C2 H12 109.5 . . ?
H11 C2 H12 109.5 . . ?
H13 O1 H14 106(6) . . ?

_diffrn_measured_fraction_theta_max 0.999
_diffrn_reflns_theta_full        25.99
_diffrn_measured_fraction_theta_full 0.999
_refine_diff_density_max         0.437
_refine_diff_density_min         -0.707
_refine_diff_density_rms         0.126
