# Supplementary material for: Mapping structure heterogeneities and visualizing moisture degradation of perovskite films with nano-focus WAXS
Source: Nat Commun. 2022 Nov 5;13:6701. doi: 10.1038/s41467-022-34426-y (PMC9637205; doi:10.1038/s41467-022-34426-y)
Supplement: Supplementary file 4 — Supplementary Data 1 [file 41467_2022_34426_MOESM4_ESM.zip › SI_cif/monohydrate.cif]

 
data_water_solvate 

_publ_contact_author_name                'Mercouri G. Kanatzidis'
_publ_contact_author_address
;
   Department of Chemistry
     2145 Sheridan Road
   Northwestern University
   Evanston, IL 60208-3113
           USA
;
_publ_contact_author_email               m-kanatzidis@northwestern.edu
_publ_contact_author_fax                 '847-491-5937'
_publ_contact_author_phone               '847-467-1541'
 
_audit_creation_method            SHELXL-97 
_chemical_name_systematic 
; 
 ? 
; 
_chemical_name_common             'Methylammonium Lead Iodide Hydrate' 
_chemical_melting_point           ? 
_chemical_formula_moiety          ? 
_chemical_formula_sum 
 'C H8 I3 N O Pb' 
_chemical_formula_weight          637.97 
 
loop_ 
 _atom_type_symbol 
 _atom_type_description 
 _atom_type_scat_dispersion_real 
 _atom_type_scat_dispersion_imag 
 _atom_type_scat_source 
 'C'  'C'   0.0033   0.0016 
 'International Tables Vol C Tables 4.2.6.8 and 6.1.1.4' 
 'H'  'H'   0.0000   0.0000 
 'International Tables Vol C Tables 4.2.6.8 and 6.1.1.4' 
 'N'  'N'   0.0061   0.0033 
 'International Tables Vol C Tables 4.2.6.8 and 6.1.1.4' 
 'O'  'O'   0.0106   0.0060 
 'International Tables Vol C Tables 4.2.6.8 and 6.1.1.4' 
 'I'  'I'  -0.4742   1.8119 
 'International Tables Vol C Tables 4.2.6.8 and 6.1.1.4' 
 'Pb'  'Pb'  -3.3944  10.1111 
 'International Tables Vol C Tables 4.2.6.8 and 6.1.1.4' 
 
_symmetry_cell_setting           monoclinic
_symmetry_space_group_name_H-M   'P 21/m'
_symmetry_Int_Tables_number      11 
 
loop_ 
 _symmetry_equiv_pos_as_xyz 
 'x, y, z' 
 '-x, y+1/2, -z' 
 '-x, -y, -z' 
 'x, -y-1/2, z' 
 
_cell_length_a                    10.3939(9) 
_cell_length_b                    4.6419(2) 
_cell_length_c                    11.1181(9) 
_cell_angle_alpha                 90.00 
_cell_angle_beta                  101.161(7) 
_cell_angle_gamma                 90.00 
_cell_volume                      526.27(7)
_cell_formula_units_Z             2 
_cell_measurement_temperature     120(2) 
_cell_measurement_reflns_used    6920
_cell_measurement_theta_min      1.85
_cell_measurement_theta_max      29.61
 
_exptl_crystal_description        'needle' 
_exptl_crystal_colour             'pale yellow' 
_exptl_crystal_size_max           0.0716 
_exptl_crystal_size_mid           0.0225 
_exptl_crystal_size_min           0.0167 
_exptl_crystal_density_meas       ? 
_exptl_crystal_density_diffrn     4.026 
_exptl_crystal_density_method     'not measured' 
_exptl_crystal_F_000              540 
_exptl_absorpt_coefficient_mu     24.762  
_exptl_absorpt_correction_type   integration
_exptl_absorpt_correction_T_min  0.1946
_exptl_absorpt_correction_T_max  0.5037
_exptl_absorpt_process_details    'X-SHAPE' 
 
_exptl_special_details 
; 
 ? 
; 
 
_diffrn_ambient_temperature       120(2) 
_diffrn_measurement_device         '2-circle goniometer'
_diffrn_measurement_device_type    'STOE IPDS 2'
_diffrn_detector                   'image plate (34 cm diameter)'
_diffrn_detector_type              'STOE'
_diffrn_detector_area_resol_mean   6.67
_diffrn_source           'sealed X-ray tube, 12 x 0.4 mm long-fine focus'
_diffrn_source_voltage             40
_diffrn_source_current             30
_diffrn_source_power               1.20
_diffrn_radiation_type             'Mo K\a'
_diffrn_radiation_wavelength       0.71073
_diffrn_radiation_monochromator    'plane graphite'
_diffrn_radiation_polarisn_norm    0
_diffrn_radiation_collimation      '0.5 mm diameter, monocapillary'
_diffrn_measurement_method         'rotation method'
_diffrn_measurement_details '180 frames, detector distance = 100 mm'
_diffrn_reflns_number             5153 
_diffrn_reflns_av_R_equivalents   0.0437 
_diffrn_reflns_av_sigmaI/netI     0.0338 
_diffrn_reflns_limit_h_min        -14 
_diffrn_reflns_limit_h_max        14 
_diffrn_reflns_limit_k_min        -6 
_diffrn_reflns_limit_k_max        5 
_diffrn_reflns_limit_l_min        -14 
_diffrn_reflns_limit_l_max        15 
_diffrn_reflns_theta_min          1.87 
_diffrn_reflns_theta_max          29.29 
_reflns_number_total              1604 
_reflns_number_gt                 1423 
_reflns_threshold_expression      >2sigma(I) 
 
_computing_data_collection       'STOE X-AREA'
_computing_cell_refinement       'STOE X-AREA'
_computing_data_reduction        'STOE X-RED'
_computing_structure_solution     'SHELXS-97 (Sheldrick, 2008)' 
_computing_structure_refinement   'SHELXL-97 (Sheldrick, 2008)' 
_computing_molecular_graphics     ? 
_computing_publication_material   ? 
 
_refine_special_details 
; 
 Refinement of F^2^ against ALL reflections.  The weighted R-factor wR and 
 goodness of fit S are based on F^2^, conventional R-factors R are based 
 on F, with F set to zero for negative F^2^. The threshold expression of 
 F^2^ > 2sigma(F^2^) is used only for calculating R-factors(gt) etc. and is 
 not relevant to the choice of reflections for refinement.  R-factors based 
 on F^2^ are statistically about twice as large as those based on F, and R- 
 factors based on ALL data will be even larger. 
; 
 
_refine_ls_structure_factor_coef  Fsqd  
_refine_ls_matrix_type            full 
_refine_ls_weighting_scheme       calc  
_refine_ls_weighting_details 
 'calc w=1/[\s^2^(Fo^2^)+(0.0243P)^2^+0.0000P] where P=(Fo^2^+2Fc^2^)/3' 
_atom_sites_solution_primary      direct 
_atom_sites_solution_secondary    difmap 
_atom_sites_solution_hydrogens    geom 
_refine_ls_hydrogen_treatment     mixed 
_refine_ls_extinction_method      none 
_refine_ls_extinction_coef        ? 
_refine_ls_number_reflns          1604 
_refine_ls_number_parameters      41 
_refine_ls_number_restraints      2 
_refine_ls_R_factor_all           0.0313 
_refine_ls_R_factor_gt            0.0254 
_refine_ls_wR_factor_ref          0.0506 
_refine_ls_wR_factor_gt           0.0495 
_refine_ls_goodness_of_fit_ref    1.021 
_refine_ls_restrained_S_all       1.020 
_refine_ls_shift/su_max           0.001 
_refine_ls_shift/su_mean          0.000 
 
loop_ 
 _atom_site_label 
 _atom_site_type_symbol 
 _atom_site_fract_x 
 _atom_site_fract_y 
 _atom_site_fract_z 
 _atom_site_U_iso_or_equiv 
 _atom_site_adp_type 
 _atom_site_occupancy 
 _atom_site_symmetry_multiplicity 
 _atom_site_calc_flag 
 _atom_site_refinement_flags 
 _atom_site_disorder_assembly 
 _atom_site_disorder_group 
Pb Pb 0.40301(3) 0.2500 0.82018(2) 0.01407(7) Uani 1 2 d S . . 
I1 I 0.13976(4) 0.2500 0.64208(4) 0.01669(10) Uani 1 2 d S . . 
I2 I 0.51662(4) 0.7500 0.67290(4) 0.01601(10) Uani 1 2 d S . . 
I3 I 0.30388(4) 0.7500 0.98567(4) 0.01558(10) Uani 1 2 d S . . 
C C 0.0877(8) 0.2500 0.1713(7) 0.034(2) Uani 1 2 d S . . 
H0A H 0.0392 0.4239 0.1398 0.050 Uiso 0.50 1 calc PR . . 
H0B H 0.0367 0.0792 0.1397 0.050 Uiso 0.50 1 calc PR . . 
H0C H 0.1722 0.2468 0.1447 0.050 Uiso 0.50 2 calc SPR . . 
N N 0.1100(4) 0.2500 0.3057(4) 0.0218(13) Uani 1 2 d S . . 
H0D H 0.1572 0.4087 0.3351 0.033 Uiso 0.50 1 calc PR . . 
H0E H 0.1552 0.0886 0.3350 0.033 Uiso 0.50 1 calc PR . . 
H0F H 0.0315 0.2526 0.3304 0.033 Uiso 0.50 2 calc SPR . . 
O O 0.7604(4) 0.2500 0.5871(4) 0.0190(10) Uani 1 2 d SRD . . 
HW1 H 0.6949 0.2500 0.6367 0.029 Uiso 1 2 d SRD . . 
HW2 H 0.7139 0.2500 0.5052 0.029 Uiso 1 2 d SRD . . 
 
loop_ 
 _atom_site_aniso_label 
 _atom_site_aniso_U_11 
 _atom_site_aniso_U_22 
 _atom_site_aniso_U_33 
 _atom_site_aniso_U_23 
 _atom_site_aniso_U_13 
 _atom_site_aniso_U_12 
Pb 0.01318(13) 0.01387(12) 0.01405(12) 0.000 -0.00009(8) 0.000 
I1 0.0118(2) 0.0191(2) 0.0177(2) 0.000 -0.00067(15) 0.000 
I2 0.0150(2) 0.01602(19) 0.0174(2) 0.000 0.00418(16) 0.000 
I3 0.0137(2) 0.0172(2) 0.0154(2) 0.000 0.00169(15) 0.000 
C 0.026(4) 0.049(5) 0.023(4) 0.000 -0.002(3) 0.000 
N 0.020(3) 0.017(3) 0.028(3) 0.000 0.003(2) 0.000 
O 0.016(2) 0.022(2) 0.020(2) 0.000 0.0064(19) 0.000 
 
_geom_special_details 
; 
 All esds (except the esd in the dihedral angle between two l.s. planes) 
 are estimated using the full covariance matrix.  The cell esds are taken 
 into account individually in the estimation of esds in distances, angles 
 and torsion angles; correlations between esds in cell parameters are only 
 used when they are defined by crystal symmetry.  An approximate (isotropic) 
 treatment of cell esds is used for estimating esds involving l.s. planes. 
; 
 
loop_ 
 _geom_bond_atom_site_label_1 
 _geom_bond_atom_site_label_2 
 _geom_bond_distance 
 _geom_bond_site_symmetry_2 
 _geom_bond_publ_flag 
Pb I1 3.0512(6) . ? 
Pb I2 3.1954(4) . ? 
Pb I2 3.1955(4) 1_545 ? 
Pb I3 3.2508(4) 1_545 ? 
Pb I3 3.2508(4) . ? 
Pb I3 3.3757(6) 3_667 ? 
I2 Pb 3.1954(4) 1_565 ? 
I3 Pb 3.2509(4) 1_565 ? 
I3 Pb 3.3757(6) 3_667 ? 
C N 1.467(9) . ? 
 
loop_ 
 _geom_angle_atom_site_label_1 
 _geom_angle_atom_site_label_2 
 _geom_angle_atom_site_label_3 
 _geom_angle 
 _geom_angle_site_symmetry_1 
 _geom_angle_site_symmetry_3 
 _geom_angle_publ_flag 
I1 Pb I2 92.371(12) . . ? 
I1 Pb I2 92.371(13) . 1_545 ? 
I2 Pb I2 93.159(15) . 1_545 ? 
I1 Pb I3 91.411(13) . 1_545 ? 
I2 Pb I3 176.074(14) . 1_545 ? 
I2 Pb I3 87.737(10) 1_545 1_545 ? 
I1 Pb I3 91.411(12) . . ? 
I2 Pb I3 87.737(9) . . ? 
I2 Pb I3 176.074(14) 1_545 . ? 
I3 Pb I3 91.116(14) 1_545 . ? 
I1 Pb I3 179.313(15) . 3_667 ? 
I2 Pb I3 87.158(12) . 3_667 ? 
I2 Pb I3 87.158(12) 1_545 3_667 ? 
I3 Pb I3 89.070(12) 1_545 3_667 ? 
I3 Pb I3 89.070(12) . 3_667 ? 
Pb I2 Pb 93.160(15) 1_565 . ? 
Pb I3 Pb 91.115(14) . 1_565 ? 
Pb I3 Pb 90.930(12) . 3_667 ? 
Pb I3 Pb 90.930(12) 1_565 3_667 ? 
 
_diffrn_measured_fraction_theta_max    0.993 
_diffrn_reflns_theta_full              29.29 
_diffrn_measured_fraction_theta_full   0.993 
_refine_diff_density_max    1.103 
_refine_diff_density_min   -2.279 
_refine_diff_density_rms    0.268 
